# Supplementary material for: Molecular characteristics of endometrial cancer coexisting with peritoneal malignant mesothelioma in Li-Fraumeni-like syndrome
Source: BMC Cancer. 2015 Jan 15;15:8. doi: 10.1186/s12885-015-1010-x (PMC4312462; doi:10.1186/s12885-015-1010-x)
Supplement: Additional file 1: — Detailed information of TruSeq Amplicon Cancer Panel. [file 12885_2015_1010_MOESM1_ESM.xls]

## Sheet: TruSeq_Amplicon_Cancer_Panel
Additional file 1. Detailed information of TruSeq Amplicon Cancer Panel
Chromosome	Annotation	HG19_coordinates (start)	HG19_coordinates (end)	Type	Start position	Stop position	Size	Seq.	Strand	Gene name
chr1	TruSeq_Amplicon_Cancer_Panel	43814982	43815163	exon	43815008	43815009	2	CA	-	MPL1
chr1	TruSeq_Amplicon_Cancer_Panel	115256500	115256680	exon	115256528	115256531	4	ACAA	-	NRAS1
chr1	TruSeq_Amplicon_Cancer_Panel	115258702	115258884	exon	115258730	115258748	19	GGTGGTGTTGGGAAAAGCG	-	NRAS8
chr2	TruSeq_Amplicon_Cancer_Panel	29432636	29432822	exon	29432664	29432664	1	G	-	ALK1
chr2	TruSeq_Amplicon_Cancer_Panel	29443667	29443836	exon	29443695	29443695	1	C	-	ALK2
chr2	TruSeq_Amplicon_Cancer_Panel	209113084	209113264	exon	209113112	209113113	2	CG	-	IDH1
chr2	TruSeq_Amplicon_Cancer_Panel	212288912	212289100	exon	212288942	212288955	14	GATTTATTAGAGAA	-	ERBB4
chr2	TruSeq_Amplicon_Cancer_Panel	212530036	212530210	exon	212530066	212530135	70	ATGGCTTACAGGGGGCAAACAGTTTCATTTTCAAGTATGCTGATCCAGAT	-	ERBB4
chr2	TruSeq_Amplicon_Cancer_Panel	212576821	212576990	exon	212576857	212576857	1	G	-	ERBB4
chr2	TruSeq_Amplicon_Cancer_Panel	212578315	212578499	exon	212578341	212578349	9	CTTGTGTGC	-	ERBB4
chr2	TruSeq_Amplicon_Cancer_Panel	212587115	212587285	exon	212587147	212587147	1	A	-	ERBB4
chr2	TruSeq_Amplicon_Cancer_Panel	212589783	212589957	exon	212589811	212589811	1	C	-	ERBB4
chr2	TruSeq_Amplicon_Cancer_Panel	212652706	212652876	exon	212652764	212652764	1	A	-	ERBB4
chr2	TruSeq_Amplicon_Cancer_Panel	212812127	212812311	exon	212812157	212812157	1	C	-	ERBB4
chr3	TruSeq_Amplicon_Cancer_Panel	10183769	10183952	exon	10183797	10183817	21	GCGGCTCGCCGTCGAAGTTGA	-	VHL1
chr3	TruSeq_Amplicon_Cancer_Panel	10188217	10188401	exon	10188245	10188301	57	AAAAATAGGCTGTCCGTCAACATTGAGAGATGGCACAAATAATTCAGTTT	-	VHL3
chr3	TruSeq_Amplicon_Cancer_Panel	10191450	10191634	exon	10191480	10191506	27	GGACAACCTGGAGGCATCGCTCTTTCA	-	VHL6
chr3	TruSeq_Amplicon_Cancer_Panel	37067212	37067394	exon	37067240	37067240	1	A	-	MLH1
chr3	TruSeq_Amplicon_Cancer_Panel	41266010	41266180	exon	41266040	41266137	98	GAAGGAGCTGTGGTAGTGGCACCAGAATGGATTCCAGAGTCCAGGTAAGA	-	CTNNB1
chr3	TruSeq_Amplicon_Cancer_Panel	178916836	178917024	exon	178916876	178916876	1	C	-	PIK3CA1
chr3	TruSeq_Amplicon_Cancer_Panel	178921525	178921709	exon	178921553	178921553	1	A	-	PIK3CA2
chr3	TruSeq_Amplicon_Cancer_Panel	178927906	178928082	exon	178927980	178927980	1	A	-	PIK3CA3
chr3	TruSeq_Amplicon_Cancer_Panel	178936044	178936214	exon	178936074	178936095	22	TGCTCAGTGATTTCAGAGAGAG	-	PIK3CA4
chr3	TruSeq_Amplicon_Cancer_Panel	178938832	178939004	exon	178938860	178938860	1	T	-	PIK3CA12
chr3	TruSeq_Amplicon_Cancer_Panel	178951881	178952054	exon	178952007	178952150	144	AGTTCAATGCATGCTGTTTAATTGTGTGGAAGATCCAATCCATTTTTGTT	-	PIK3CA13
chr3	TruSeq_Amplicon_Cancer_Panel	178951999	178952184	exon	178952007	178952150	144	ACATTCGAAAGACCCTAGCCTTAGATAAAACTGAGCAAGAGGCTTTGGAG	+	PIK3CA13
chr4	TruSeq_Amplicon_Cancer_Panel	1803538	1803712	exon	1803564	1803568	5	GAGCG	-	FGFR3
chr4	TruSeq_Amplicon_Cancer_Panel	1806091	1806277	exon	1806119	1806153	35	GCCACCACCAGGATGAACAGGAAGAAGCCCACCCC	-	FGFR3
chr4	TruSeq_Amplicon_Cancer_Panel	1807836	1808025	exon	1807862	1807890	29	TTCTTGTAGTAGTCGAGGTTGTGCACGTC	-	FGFR3
chr4	TruSeq_Amplicon_Cancer_Panel	1808295	1808464	exon	1808331	1808331	1	C	-	FGFR3
chr4	TruSeq_Amplicon_Cancer_Panel	1808921	1809105	exon	1808949	1808949	1	A	-	FGFR3
chr4	TruSeq_Amplicon_Cancer_Panel	55140981	55141157	exon	55141013	55141049	37	GATTGATTCAATGACCCTCCAGCGAATTTCATACCTC	-	PDGFRA1
chr4	TruSeq_Amplicon_Cancer_Panel	55144120	55144306	exon	55144146	55144146	1	T	-	PDGFRA5
chr4	TruSeq_Amplicon_Cancer_Panel	55144519	55144703	exon	55144547	55144547	1	G	-	PDGFRA6
chr4	TruSeq_Amplicon_Cancer_Panel	55152012	55152184	exon	55152040	55152109	70	CGAATCATGCATGATGTCTCTGGCCAGGCCAAAGTCACAGATCTTCACAA	-	PDGFRA7
chr4	TruSeq_Amplicon_Cancer_Panel	55561736	55561913	exon	55561764	55561764	1	C	-	KIT1
chr4	TruSeq_Amplicon_Cancer_Panel	55592155	55592341	exon	55592185	55592186	2	AA	-	KIT2
chr4	TruSeq_Amplicon_Cancer_Panel	55593342	55593512	exon	55593464	55593689	226	GGGAAACTCCCATTTGTGATCATAAGGAAGTTGTGTTGGGTCTATGTAAA	-	KIT3
chr4	TruSeq_Amplicon_Cancer_Panel	55593436	55593609	exon	55593464	55593689	226	ATGATTCTGACCTACAAATATTTACAGGTAACCATTTATTTGTTCTCTCT	+	KIT3
chr4	TruSeq_Amplicon_Cancer_Panel	55593556	55593739	exon	55593464	55593689	226	GGGAAACTCCCATTTGTGATCATAAGGAAGTTGTGTTGGGTCTATGTAAA	-	KIT3
chr4	TruSeq_Amplicon_Cancer_Panel	55594193	55594380	exon	55594221	55594258	38	ACAATATTCATGTGATTACCAAGGTAACTCAGGACTTT	-	KIT20
chr4	TruSeq_Amplicon_Cancer_Panel	55595493	55595675	exon	55595519	55595519	1	G	-	KIT22
chr4	TruSeq_Amplicon_Cancer_Panel	55597467	55597652	exon	55597495	55597497	3	GCT	-	KIT23
chr4	TruSeq_Amplicon_Cancer_Panel	55599290	55599472	exon	55599320	55599348	29	ACCACATAATTAGAATCATTCTTGATGTC	-	KIT24
chr4	TruSeq_Amplicon_Cancer_Panel	55602666	55602850	exon	55602694	55602694	1	C	-	KIT29
chr4	TruSeq_Amplicon_Cancer_Panel	55945984	55946155	exon	55946114	55946257	144	GGATATCACTCCGATGACACAGACACCACCGTGTACTCCAGTGAGGAAGC	-	KDR1
chr4	TruSeq_Amplicon_Cancer_Panel	55946098	55946284	exon	55946114	55946257	144	AGGAGGAGAGCTCAGTGTGGTCCCCGAGTCAGGCTGGAGAATCTGGGCTG	+	KDR1
chr4	TruSeq_Amplicon_Cancer_Panel	55953777	55953965	exon	55953807	55953807	1	C	-	KDR3
chr4	TruSeq_Amplicon_Cancer_Panel	55955085	55955257	exon	55955111	55955127	17	CTGGACTGCTGGCACGG	-	KDR4
chr4	TruSeq_Amplicon_Cancer_Panel	55960959	55961129	exon	55960989	55961023	35	GCCAGCTCTGGATTTGTGGAGGAGAAGTCCCTCAG	-	KDR6
chr4	TruSeq_Amplicon_Cancer_Panel	55962477	55962653	exon	55962507	55962507	1	G	-	KDR8
chr4	TruSeq_Amplicon_Cancer_Panel	55972936	55973106	exon	55972964	55972964	1	G	-	KDR9
chr4	TruSeq_Amplicon_Cancer_Panel	55979595	55979775	exon	55979623	55979623	1	G	-	KDR10
chr4	TruSeq_Amplicon_Cancer_Panel	55980320	55980496	exon	55980348	55980348	1	C	-	KDR11
chr4	TruSeq_Amplicon_Cancer_Panel	153245416	153245604	exon	153245446	153245446	1	C	-	FBXW7
chr4	TruSeq_Amplicon_Cancer_Panel	153247248	153247417	exon	153247288	153247366	79	GAGATGCCACTCTTAGGGTTTGGGATATTGAGACAGGCCAGTGTTTACAT	-	FBXW7
chr4	TruSeq_Amplicon_Cancer_Panel	153249338	153249520	exon	153249384	153249384	1	G	-	FBXW7
chr4	TruSeq_Amplicon_Cancer_Panel	153250853	153251031	exon	153250883	153250883	1	C	-	FBXW7
chr4	TruSeq_Amplicon_Cancer_Panel	153258953	153259142	exon	153258983	153258983	1	C	-	FBXW7
chr5	TruSeq_Amplicon_Cancer_Panel	112173887	112174071	exon	112173917	112173917	1	G	-	APC1
chr5	TruSeq_Amplicon_Cancer_Panel	112174603	112174775	exon	112174631	112174631	1	G	-	APC2
chr5	TruSeq_Amplicon_Cancer_Panel	112175034	112175208	exon	112175162	112175958	797	CAGACGACACAGGAAGCAGATTCTGCTAATACCCTGCAAATAGCAGAAAT	+	APC3
chr5	TruSeq_Amplicon_Cancer_Panel	112175128	112175297	exon	112175162	112175958	797	GTTTTTTCTGCCTCTTTCTCTTGGTTTTCATTTGATTCTTTAGGCTGCTC	-	APC3
chr5	TruSeq_Amplicon_Cancer_Panel	112175216	112175386	exon	112175162	112175958	797	CAGACGACACAGGAAGCAGATTCTGCTAATACCCTGCAAATAGCAGAAAT	+	APC3
chr5	TruSeq_Amplicon_Cancer_Panel	112175306	112175475	exon	112175162	112175958	797	GTTTTTTCTGCCTCTTTCTCTTGGTTTTCATTTGATTCTTTAGGCTGCTC	-	APC3
chr5	TruSeq_Amplicon_Cancer_Panel	112175394	112175566	exon	112175162	112175958	797	CAGACGACACAGGAAGCAGATTCTGCTAATACCCTGCAAATAGCAGAAAT	+	APC3
chr5	TruSeq_Amplicon_Cancer_Panel	112175512	112175683	exon	112175162	112175958	797	GTTTTTTCTGCCTCTTTCTCTTGGTTTTCATTTGATTCTTTAGGCTGCTC	-	APC3
chr5	TruSeq_Amplicon_Cancer_Panel	112175630	112175799	exon	112175162	112175958	797	CAGACGACACAGGAAGCAGATTCTGCTAATACCCTGCAAATAGCAGAAAT	+	APC3
chr5	TruSeq_Amplicon_Cancer_Panel	112175740	112175911	exon	112175162	112175958	797	GTTTTTTCTGCCTCTTTCTCTTGGTTTTCATTTGATTCTTTAGGCTGCTC	-	APC3
chr5	TruSeq_Amplicon_Cancer_Panel	112175854	112176042	exon	112175162	112175958	797	CAGACGACACAGGAAGCAGATTCTGCTAATACCCTGCAAATAGCAGAAAT	+	APC3
chr5	TruSeq_Amplicon_Cancer_Panel	149433616	149433799	exon	149433644	149433646	3	TAT	-	CSF1R1
chr5	TruSeq_Amplicon_Cancer_Panel	149453016	149453189	exon	149453044	149453044	1	T	-	CSF1R4
chr5	TruSeq_Amplicon_Cancer_Panel	170837493	170837677	exon	170837547	170837548	2	CC	-	NPM1
chr7	TruSeq_Amplicon_Cancer_Panel	55211052	55211238	exon	55211080	55211080	1	C	-	EGFR1
chr7	TruSeq_Amplicon_Cancer_Panel	55221792	55221964	exon	55221822	55221822	1	G	-	EGFR2
chr7	TruSeq_Amplicon_Cancer_Panel	55233019	55233203	exon	55233043	55233043	1	C	-	EGFR3
chr7	TruSeq_Amplicon_Cancer_Panel	55241649	55241827	exon	55241677	55241708	32	CCCAGCACTTTGATCTTTTTGAATTCAGTTTC	-	EGFR4
chr7	TruSeq_Amplicon_Cancer_Panel	55242388	55242576	exon	55242418	55242511	94	CGAGGATTTCCTTGTTGGCTTTCGGAGATGTTGCTTCTCTTAATTCCTTG	-	EGFR9
chr7	TruSeq_Amplicon_Cancer_Panel	55248879	55249052	exon	55249005	55249131	127	CCAATATTGTCTTTGTGTTCCCGGACATAGTCCAGGAGGCAGCCGAAGGG	-	EGFR44
chr7	TruSeq_Amplicon_Cancer_Panel	55249003	55249178	exon	55249005	55249131	127	GCGTGGACAACCCCCACGTGTGCCGCCTGCTGGGCATCTGCCTCACCTCC	+	EGFR44
chr7	TruSeq_Amplicon_Cancer_Panel	55259486	55259662	exon	55259514	55259524	11	AGTTTGGCCAG	-	EGFR54
chr7	TruSeq_Amplicon_Cancer_Panel	116339614	116339792	exon	116339642	116339642	1	C	-	MET1
chr7	TruSeq_Amplicon_Cancer_Panel	116340234	116340420	exon	116340262	116340262	1	T	-	MET2
chr7	TruSeq_Amplicon_Cancer_Panel	116411958	116412127	exon	116411990	116411990	1	G	-	MET3
chr7	TruSeq_Amplicon_Cancer_Panel	116417431	116417620	exon	116417463	116417464	2	TG	-	MET4
chr7	TruSeq_Amplicon_Cancer_Panel	116423385	116423555	exon	116423413	116423474	62	ATCCACTTCACTGGCAGCTTTGCACCTGTTTTGTTGTGTACACTATAGTA	-	MET6
chr7	TruSeq_Amplicon_Cancer_Panel	128845073	128845257	exon	128845101	128845101	1	G	-	SMO1
chr7	TruSeq_Amplicon_Cancer_Panel	128846010	128846194	exon	128846040	128846040	1	C	-	SMO2
chr7	TruSeq_Amplicon_Cancer_Panel	128846348	128846536	exon	128846374	128846374	1	C	-	SMO3
chr7	TruSeq_Amplicon_Cancer_Panel	128850311	128850499	exon	128850341	128850341	1	C	-	SMO4
chr7	TruSeq_Amplicon_Cancer_Panel	128851563	128851734	exon	128851593	128851593	1	T	-	SMO5
chr7	TruSeq_Amplicon_Cancer_Panel	140453093	140453267	exon	140453121	140453193	73	ATATATTTCTTCATGAAGACCTCACAGTAAAAATAGGTGATTTTGGTCTA	-	BRAF1
chr7	TruSeq_Amplicon_Cancer_Panel	140481369	140481545	exon	140481397	140481478	82	CGGGACTCGAGTGATGATTGGGAGATTCCTGATGGGCAGATTACAGTGGG	-	BRAF28
chr8	TruSeq_Amplicon_Cancer_Panel	38282183	38282360	exon	38282209	38282209	1	C	-	FGFR1
chr8	TruSeq_Amplicon_Cancer_Panel	38285908	38286090	exon	38285938	38285938	1	C	-	FGFR1
chr9	TruSeq_Amplicon_Cancer_Panel	5073737	5073923	exon	5073769	5073770	2	CA	-	JAK2
chr9	TruSeq_Amplicon_Cancer_Panel	21971123	21971308	exon	21971153	21971187	35	CCGAGTGGCGGAGCTGCTGCTGCTCCACGGCGCGG	-	CDKN2A1
chr9	TruSeq_Amplicon_Cancer_Panel	133738302	133738491	exon	133738330	133738364	35	TCCCCGTACTGGCCCCCGCCCAGCTTGTGCTTCAT	-	ABL1
chr9	TruSeq_Amplicon_Cancer_Panel	133747476	133747664	exon	133747520	133747520	1	T	-	ABL1
chr9	TruSeq_Amplicon_Cancer_Panel	133748157	133748327	exon	133748283	133748414	132	CTGAGTTCATGACCTACGGGAACCTCCTGGACTACCTGAGGGAGTGCAAC	+	ABL1
chr9	TruSeq_Amplicon_Cancer_Panel	133748277	133748457	exon	133748283	133748414	132	AGTTTTTCTTCTCCAGGTACTCCATGGCTGACGAGATCTGAGTGGCCATG	-	ABL1
chr9	TruSeq_Amplicon_Cancer_Panel	133750328	133750516	exon	133750356	133750356	1	T	-	ABL1
chr9	TruSeq_Amplicon_Cancer_Panel	139397740	139397928	exon	139397768	139397768	1	T	-	NOTCH1
chr9	TruSeq_Amplicon_Cancer_Panel	139399316	139399485	exon	139399344	139399422	79	TGGTGGTGGTGGTGCTGATGCCGCCGGAGCAGCTGCGCAACAGCTCCTTC	-	NOTCH1
chr9	TruSeq_Amplicon_Cancer_Panel	80412406	80412592	exon	80412436	80412564	129	CTATCTTAATGACTTGGACCGCGTAGCTGACCCTGCCTACCTGCCTACGC	-	GNAQ
chr9	TruSeq_Amplicon_Cancer_Panel	80409249	80409421	exon	80409379	80409508	130	AATGGTCGATGTAGGGGGCCAAAGGTCAGAGAGAAGAAAATGGATACACT	-	GNAQ
chr9	TruSeq_Amplicon_Cancer_Panel	80409335	80409510	exon	80409379	80409508	130	CTCATTGTCTGACTCCACGAGAACTTGATCATATTCACTAAGCGCTACTA	+	GNAQ
chr9	TruSeq_Amplicon_Cancer_Panel	80409459	80409639	exon	80409379	80409508	130	AATGGTCGATGTAGGGGGCCAAAGGTCAGAGAGAAGAAAATGGATACACT	-	GNAQ
chr9	TruSeq_Amplicon_Cancer_Panel	80343306	80343476	exon	80343430	80343583	154	AACCGAATGGAGGAAAGCAAGGCTCTCTTTAGAACAATTATCACATACCC	-	GNAQ
chr9	TruSeq_Amplicon_Cancer_Panel	80343392	80343561	exon	80343430	80343583	154	CATCATATTCTGGGAAGTAGTCGACTAGATGGGAATACATGATTTTCTCC	+	GNAQ
chr9	TruSeq_Amplicon_Cancer_Panel	80343504	80343689	exon	80343430	80343583	154	AACCGAATGGAGGAAAGCAAGGCTCTCTTTAGAACAATTATCACATACCC	-	GNAQ
chr9	TruSeq_Amplicon_Cancer_Panel	80336110	80336280	exon	80336240	80336429	190	GACCCCAGAGAGATGCCCAGGCAGCCCGAGAATTCATTCTGAAGATGTTC	-	GNAQ
chr9	TruSeq_Amplicon_Cancer_Panel	80336204	80336374	exon	80336240	80336429	190	TAGACCAGATTGTACTCCTTCAGGTTCAACTGGAGGATGGTGTCCTTGAC	+	GNAQ
chr9	TruSeq_Amplicon_Cancer_Panel	80336320	80336495	exon	80336240	80336429	190	GACCCCAGAGAGATGCCCAGGCAGCCCGAGAATTCATTCTGAAGATGTTC	-	GNAQ
chr10	TruSeq_Amplicon_Cancer_Panel	43609048	43609226	exon	43609078	43609104	27	GCAGAAGCACTTCTCCTCCTCAGGGAA	-	RET1
chr10	TruSeq_Amplicon_Cancer_Panel	43609902	43610075	exon	43609940	43609950	11	ACGAGCTGTGC	+	RET2
chr10	TruSeq_Amplicon_Cancer_Panel	43613810	43613998	exon	43613840	43613840	1	C	-	RET10
chr10	TruSeq_Amplicon_Cancer_Panel	43615533	43615703	exon	43615567	43615569	3	GCT	-	RET11
chr10	TruSeq_Amplicon_Cancer_Panel	43617388	43617564	exon	43617416	43617416	1	A	-	RET13
chr10	TruSeq_Amplicon_Cancer_Panel	89624214	89624388	exon	89624242	89624244	3	TTT	-	PTEN1
chr10	TruSeq_Amplicon_Cancer_Panel	89685275	89685459	exon	89685307	89685307	1	A	-	PTEN3
chr10	TruSeq_Amplicon_Cancer_Panel	89711865	89712039	exon	89711893	89711900	8	CGCCTCTG	-	PTEN4
chr10	TruSeq_Amplicon_Cancer_Panel	89717489	89717668	exon	89717615	89717772	158	TTTAGCATCTTGTTCTGTTTGTGGAAGAACTCTACTTTGATATCACCACA	-	PTEN7
chr10	TruSeq_Amplicon_Cancer_Panel	89717615	89717801	exon	89717615	89717772	158	CAGTTTGTGGTCTGCCAGCTAAAGGTGAAGATATATTCCTCCAATTCAGG	+	PTEN7
chr10	TruSeq_Amplicon_Cancer_Panel	89720684	89720870	exon	89720716	89720852	137	GGTTGGCTTTGTCTTTATTTGCTTTGTCAAGATCATTTTTTGTTAAAGTA	-	PTEN13
chr10	TruSeq_Amplicon_Cancer_Panel	89720814	89720991	exon	89720716	89720852	137	AGTAGAAAATGGAAGTCTATGTGATCAAGAAATCGATAGCATTTGCAGTA	+	PTEN13
chr10	TruSeq_Amplicon_Cancer_Panel	123258006	123258184	exon	123258034	123258034	1	T	-	FGFR2
chr10	TruSeq_Amplicon_Cancer_Panel	123274746	123274930	exon	123274774	123274803	30	CCCCAGACTACCTGGAGATAGCCATTTACT	-	FGFR2
chr10	TruSeq_Amplicon_Cancer_Panel	123279385	123279555	exon	123279503	123279677	175	CGCCTCACCGGCCCATCCTCCAAGCCGGACTGCCGGCAAATGCCTCCACA	-	FGFR2
chr10	TruSeq_Amplicon_Cancer_Panel	123279471	123279640	exon	123279503	123279677	175	TTGAGGTAGGGCAGCCCGTCGGGCCCGTATTTACTGCCGTTCTTTTCCAC	+	FGFR2
chr10	TruSeq_Amplicon_Cancer_Panel	123279587	123279769	exon	123279503	123279677	175	CGCCTCACCGGCCCATCCTCCAAGCCGGACTGCCGGCAAATGCCTCCACA	-	FGFR2
chr11	TruSeq_Amplicon_Cancer_Panel	533843	534021	exon	533873	533875	3	CAG	-	HRAS1
chr11	TruSeq_Amplicon_Cancer_Panel	534251	534434	exon	534285	534289	5	GGCGG	-	HRAS6
chr11	TruSeq_Amplicon_Cancer_Panel	108117817	108117989	exon	108117847	108117848	2	AC	-	ATM1
chr11	TruSeq_Amplicon_Cancer_Panel	108119793	108119963	exon	108119823	108119823	1	A	-	ATM2
chr11	TruSeq_Amplicon_Cancer_Panel	108123513	108123683	exon	108123551	108123551	1	G	-	ATM3
chr11	TruSeq_Amplicon_Cancer_Panel	108137939	108138126	exon	108137973	108138003	31	ATAGATTCATGGATGACTGATCCTCCACCTC	-	ATM4
chr11	TruSeq_Amplicon_Cancer_Panel	108155104	108155281	exon	108155132	108155132	1	C	-	ATM6
chr11	TruSeq_Amplicon_Cancer_Panel	108170442	108170618	exon	108170476	108170479	4	CTAT	-	ATM7
chr11	TruSeq_Amplicon_Cancer_Panel	108172391	108172571	exon	108172421	108172421	1	C	-	ATM9
chr11	TruSeq_Amplicon_Cancer_Panel	108173612	108173801	exon	108173640	108173640	1	G	-	ATM10
chr11	TruSeq_Amplicon_Cancer_Panel	108180915	108181101	exon	108180945	108180945	1	C	-	ATM11
chr11	TruSeq_Amplicon_Cancer_Panel	108200926	108201096	exon	108200958	108200961	4	CGCT	-	ATM12
chr11	TruSeq_Amplicon_Cancer_Panel	108204651	108204823	exon	108204681	108204681	1	T	-	ATM14
chr11	TruSeq_Amplicon_Cancer_Panel	108205739	108205928	exon	108205769	108205769	1	C	-	ATM15
chr11	TruSeq_Amplicon_Cancer_Panel	108206566	108206750	exon	108206594	108206594	1	T	-	ATM16
chr11	TruSeq_Amplicon_Cancer_Panel	108218061	108218247	exon	108218089	108218089	1	G	-	ATM17
chr11	TruSeq_Amplicon_Cancer_Panel	108225562	108225751	exon	108225590	108225590	1	T	-	ATM18
chr11	TruSeq_Amplicon_Cancer_Panel	108236058	108236241	exon	108236086	108236203	118	GGCTGAGATTTTTGGGGTCTATGGCCTGCTGTATGAGCAAATTCACTTGT	-	ATM19
chr12	TruSeq_Amplicon_Cancer_Panel	25378532	25378717	exon	25378562	25378562	1	G	-	KRAS1
chr12	TruSeq_Amplicon_Cancer_Panel	25380245	25380427	exon	25380275	25380283	9	GCAGGTCAA	-	KRAS2
chr12	TruSeq_Amplicon_Cancer_Panel	25398225	25398414	exon	25398255	25398285	31	GGTGGCGTAGGCAAGAGTGCCTTGACGATAC	-	KRAS7
chr12	TruSeq_Amplicon_Cancer_Panel	112888135	112888323	exon	112888163	112888211	49	TCAGCCAAAGTGGCAAATTTCTCCCCTCCATACAGGTCATAGTAATCAC	-	PTPN11
chr12	TruSeq_Amplicon_Cancer_Panel	112926856	112927032	exon	112926884	112926888	5	CCTGA	-	PTPN11
chr12	TruSeq_Amplicon_Cancer_Panel	121431385	121431558	exon	121431413	121431414	2	CC	-	HNF1A
chr12	TruSeq_Amplicon_Cancer_Panel	121432042	121432221	exon	121432070	121432070	1	T	-	HNF1A
chr13	TruSeq_Amplicon_Cancer_Panel	28592590	28592766	exon	28592620	28592653	34	GATTGGCTCGAGATATCATGAGTGATTCCAACTA	-	FLT3
chr13	TruSeq_Amplicon_Cancer_Panel	28602295	28602464	exon	28602329	28602329	1	C	-	FLT3
chr13	TruSeq_Amplicon_Cancer_Panel	28608214	28608402	exon	28608244	28608341	98	ATGAAAGCCAGCTACAGATGGTACAGGTGACCGGCTCCTCAGATAATGAG	-	FLT3
chr13	TruSeq_Amplicon_Cancer_Panel	28610098	28610267	exon	28610138	28610138	1	G	+	FLT3
chr13	TruSeq_Amplicon_Cancer_Panel	48919156	48919336	exon	48919244	48919244	1	C	-	RB1
chr13	TruSeq_Amplicon_Cancer_Panel	48923120	48923296	exon	48923148	48923148	1	A	-	RB1
chr13	TruSeq_Amplicon_Cancer_Panel	48942655	48942826	exon	48942685	48942685	1	G	-	RB1
chr13	TruSeq_Amplicon_Cancer_Panel	48955504	48955684	exon	48955538	48955550	13	GATGTTCACATCG	-	RB1
chr13	TruSeq_Amplicon_Cancer_Panel	49027112	49027288	exon	49027168	49027168	1	G	-	RB1
chr13	TruSeq_Amplicon_Cancer_Panel	49033813	49033989	exon	49033843	49033846	4	CCGG	-	RB1
chr13	TruSeq_Amplicon_Cancer_Panel	49037815	49037985	exon	49037877	49037877	1	C	-	RB1
chr13	TruSeq_Amplicon_Cancer_Panel	49039132	49039304	exon	49039164	49039164	1	C	-	RB1
chr14	TruSeq_Amplicon_Cancer_Panel	105246429	105246600	exon	105246455	105246455	1	G	-	AKT1
chr16	TruSeq_Amplicon_Cancer_Panel	68835613	68835782	exon	68835649	68835650	2	CA	-	CDH1
chr16	TruSeq_Amplicon_Cancer_Panel	68846109	68846283	exon	68846137	68846137	1	C	-	CDH1
chr16	TruSeq_Amplicon_Cancer_Panel	68847246	68847422	exon	68847274	68847277	4	TCAG	-	CDH1
chr17	TruSeq_Amplicon_Cancer_Panel	7573977	7574147	exon	7574003	7574021	19	GAGCGCTTCGAGATGTTCC	-	TP53
chr17	TruSeq_Amplicon_Cancer_Panel	7576996	7577166	exon	7577022	7577129	108	TTGAGGTGCGTGTTTGTGCCTGTCCTGGGAGAGACCGGCGCACAGAGGAA	-	TP53
chr17	TruSeq_Amplicon_Cancer_Panel	7577495	7577683	exon	7577523	7577574	52	ACATGTGTAACAGTTCCTGCATGGGCGGCATGAACCGGAGGCCCATCCTC	-	TP53
chr17	TruSeq_Amplicon_Cancer_Panel	7578064	7578234	exon	7578190	7578536	347	AAGATGTTTTGCCAACTGGCCAAGACCTGCCCTGTGCAGCTGTGGGTTGA	-	TP53
chr17	TruSeq_Amplicon_Cancer_Panel	7578156	7578325	exon	7578190	7578536	347	TAGGGCACCACCACACTATGTCGAAAAGTGTTTCTGTCATCCAAATACTC	+	TP53
chr17	TruSeq_Amplicon_Cancer_Panel	7578246	7578415	exon	7578190	7578536	347	AAGATGTTTTGCCAACTGGCCAAGACCTGCCCTGTGCAGCTGTGGGTTGA	-	TP53
chr17	TruSeq_Amplicon_Cancer_Panel	7578346	7578515	exon	7578190	7578536	347	TAGGGCACCACCACACTATGTCGAAAAGTGTTTCTGTCATCCAAATACTC	+	TP53
chr17	TruSeq_Amplicon_Cancer_Panel	7578468	7578645	exon	7578190	7578536	347	AAGATGTTTTGCCAACTGGCCAAGACCTGCCCTGTGCAGCTGTGGGTTGA	-	TP53
chr17	TruSeq_Amplicon_Cancer_Panel	7579324	7579507	exon	7579358	7579403	46	CTTCTGTCCCTTCCCAGAAAACCTACCAGGGCAGCTACGGTTTCCG	-	TP53
chr17	TruSeq_Amplicon_Cancer_Panel	7579852	7580032	exon	7579882	7579882	1	G	-	TP53
chr17	TruSeq_Amplicon_Cancer_Panel	37880191	37880361	exon	37880219	37880261	43	CTAAGATTTCTTTGTTGGCTTTGGGGGATGTGTTTTCCCTCAA	-	ERBB2
chr17	TruSeq_Amplicon_Cancer_Panel	37880963	37881151	exon	37880993	37881012	20	ATGGGGAGCCCACACCAGCC	-	ERBB2
chr17	TruSeq_Amplicon_Cancer_Panel	37881298	37881482	exon	37881332	37881440	109	GGTACTCTGTCTCGTCAATGTCCAGCAGCCGAGCCAGCCCGAAGTCTGTA	-	ERBB2
chr18	TruSeq_Amplicon_Cancer_Panel	48575131	48575301	exon	48575169	48575170	2	TT	-	SMAD4
chr18	TruSeq_Amplicon_Cancer_Panel	48581168	48581346	exon	48581198	48581198	1	C	-	SMAD4
chr18	TruSeq_Amplicon_Cancer_Panel	48584528	48584714	exon	48584560	48584560	1	G	-	SMAD4
chr18	TruSeq_Amplicon_Cancer_Panel	48586234	48586416	exon	48586262	48586262	1	G	-	SMAD4
chr18	TruSeq_Amplicon_Cancer_Panel	48591796	48591982	exon	48591826	48591919	94	CGATCTCCTCCAGAAGGGTCCACGTATCCATCAACAGTAACAATAGGGCA	-	SMAD4
chr18	TruSeq_Amplicon_Cancer_Panel	48593377	48593547	exon	48593405	48593405	1	C	-	SMAD4
chr18	TruSeq_Amplicon_Cancer_Panel	48602998	48603168	exon	48603032	48603094	63	CACGGCTGCTGCCTGGGCAGCTGCTGCAGCTTGTGCAGTAGCCGCCTGCT	-	SMAD4
chr18	TruSeq_Amplicon_Cancer_Panel	48604638	48604808	exon	48604668	48604754	87	CAATCCAGCAAGGTGTTTCTTTGATGCTCTGTCTTGGGTAATCCGGTCCC	-	SMAD4
chr19	TruSeq_Amplicon_Cancer_Panel	1206993	1207169	exon	1207021	1207092	72	GTAAGAGCCTTCCCCCAGCAGGTCCCCCATCAGGTACTTGCCGATGAGCT	-	STK11
chr19	TruSeq_Amplicon_Cancer_Panel	1220459	1220638	exon	1220487	1220502	16	CGGCCACGCCCAGGTC	-	STK11
chr19	TruSeq_Amplicon_Cancer_Panel	1221232	1221407	exon	1221264	1221319	56	TTGTTTGAGAACATCGGGAAGGGGAGCTACGCCATCCCGGGCGACTGTGG	+	STK11
chr19	TruSeq_Amplicon_Cancer_Panel	1223035	1223221	exon	1223059	1223125	67	GAAGAGGTCCTCGTCCTCGTCCGCGCCGTGCAGGTCCTCCAAGTACGGCA	-	STK11
chr19	TruSeq_Amplicon_Cancer_Panel	17945666	17945840	exon	17945696	17945696	1	G	-	JAK3
chr19	TruSeq_Amplicon_Cancer_Panel	17947981	17948169	exon	17948009	17948009	1	C	-	JAK3
chr19	TruSeq_Amplicon_Cancer_Panel	3114824	3115004	exon	3114942	3115070	129	CTACCTGACCGACGTTGACCGCATCGCCACCTTGGGCTACCTGCCCACCC	+	GNA11
chr19	TruSeq_Amplicon_Cancer_Panel	3114958	3115133	exon	3114942	3115070	129	CGGAAGATGATGTTCTCCAGGTCGAAAGGGTACTCGATGATGCCGGTGGT	-	GNA11
chr19	TruSeq_Amplicon_Cancer_Panel	3118802	3118989	exon	3118922	3119051	130	GATGGTGGATGTGGGGGGCCAGCGGTCGGAGCGGAGGAAGTGGATCCACT	+	GNA11
chr19	TruSeq_Amplicon_Cancer_Panel	3119208	3119395	exon	3119204	3119357	154	AACCGGATGGAGGAGAGCAAAGCCCTGTTCCGGACCATCATCACCTACCC	+	GNA11
chr19	TruSeq_Amplicon_Cancer_Panel	3120865	3121035	exon	3120987	3121177	191	TCAGACCAGGTTGTACTCCTTGAGGTTGAGCTGCAGGATGGTGTCCTTCA	-	GNA11
chr19	TruSeq_Amplicon_Cancer_Panel	3120985	3121170	exon	3120987	3121177	191	GTCCCCAGCGGGACGCCCAGGCGGCGCGGGAGTTCATCCTGAAGATGTTC	+	GNA11
chr19	TruSeq_Amplicon_Cancer_Panel	3121121	3121304	exon	3120987	3121177	191	TCAGACCAGGTTGTACTCCTTGAGGTTGAGCTGCAGGATGGTGTCCTTCA	-	GNA11
chr20	TruSeq_Amplicon_Cancer_Panel	36031734	36031923	exon	36031762	36031762	1	G	-	SRC
chr20	TruSeq_Amplicon_Cancer_Panel	57484390	57484560	exon	57484420	57484421	2	CG	-	GNAS1
chr22	TruSeq_Amplicon_Cancer_Panel	24133939	24134126	exon	24133967	24133990	24	GTATCTCTTGTACAGAGAACCTCG	-	SMARCB1
chr22	TruSeq_Amplicon_Cancer_Panel	24143210	24143383	exon	24143240	24143240	1	G	-	SMARCB1
chr22	TruSeq_Amplicon_Cancer_Panel	24145552	24145726	exon	24145582	24145582	1	G	-	SMARCB1
chr22	TruSeq_Amplicon_Cancer_Panel	24176324	24176495	exon	24176352	24176357	6	GGGGCC	-	SMARCB1
